# Supplementary material for: Molecular profiling of colorectal cancer in a genetically admixed Hispanic population
Source: Cancer Med. 2023 Apr 11;12(10):11686–702. doi: 10.1002/cam4.5888 (PMC10242354; doi:10.1002/cam4.5888)
Supplement: Supplementary file 2 — Table S2. [file CAM4-12-11686-s002.xlsx]

## Sheet: Top mutated genes
Title: Mutational frequencies of the most mutated genes and their specific gene alterations found in PRH CRC
Gene	Gene alteration	Samples w/ mutation	Profiled tumors	Total Gene mutations	Frequency within Gene Mutations (%)	Frequency within ALL including WT (%)		** Two casese have 2 mutations each
APC %	L1423fs	1	182	149	0.00671141	0.00549451		Case 1	V344M|c.1030G>A H1047R|c.3140A>G
APC %	R213*	7	182	149	0.0469799	0.0384615		Case 2	R115P|c.344G>C H1047_H1048delinsQR|c.3141_3143delinsACG
APC %	S1327*	2	182	149	0.0134228	0.010989
APC %	E1309fs	11	182	149	0.0738255	0.0604396		# 1 case had 2 mutations
APC %	L551fs	1	182	149	0.00671141	0.00549451		Case 1	G13D|c.38G>A G12C|c.34G>T
APC %	Q1367*	3	182	149	0.0201342	0.0164835
APC %	E1309*	16	182	149	0.107383	0.0879121		% Multiple samples with many mutations
APC %	E988*	1	182	149	0.00671141	0.00549451
APC %	Q1429*	4	182	149	0.0268456	0.021978		& 5 samples with 2 mutations each
APC %	S1214fs	1	182	149	0.00671141	0.00549451
APC %	E941*	3	182	149	0.0201342	0.0164835		^ 3 cases had 2 mutations each
APC %	A1492fs	3	182	149	0.0201342	0.0164835		Case 1	G659fs|c.1976delG L157fs|c.468delG
APC %	Q1378*	2	182	149	0.0134228	0.010989		Case 2	G659fs|c.1976delG c.687+1G>A
APC %	T1556fs	8	182	149	0.0536913	0.043956		Case 3	L311fs|c.931dupC R117fs|c.350delG
APC %	R216*	5	182	149	0.033557	0.0274725
APC %	K435fs	1	182	149	0.00671141	0.00549451		! 1 case had 2 mutations
APC %	D1394fs	1	182	149	0.00671141	0.00549451		Case 1	E612fs|c.1834delG R353*|c.1057C>T
APC %	W421*	1	182	149	0.00671141	0.00549451
APC %	Q1303*	2	182	149	0.0134228	0.010989		~ Two casese have 2 mutations each
APC %	P1319fs	2	182	149	0.0134228	0.010989		Case 1	P356S|c.1066C>T R361S|c.1081C>A
APC %	Y1027fs	1	182	149	0.00671141	0.00549451		Case 2	H111fs|c.331delC Y412*|c.1236C>A
APC %	Q1338*	1	182	149	0.00671141	0.00549451
APC %	E1530*	1	182	149	0.00671141	0.00549451
APC %	K889fs	1	182	149	0.00671141	0.00549451
APC %	Q1062*	2	182	149	0.0134228	0.010989
APC %	R876*	8	182	149	0.0536913	0.043956
APC %	K1449fs	2	182	149	0.0134228	0.010989
APC %	A1347fs	1	182	149	0.00671141	0.00549451
APC %	L1511fs	1	182	149	0.00671141	0.00549451
APC %	Q1237*	1	182	149	0.00671141	0.00549451
APC %	E1345*	1	182	149	0.00671141	0.00549451
APC %	R564*	2	182	149	0.0134228	0.010989
APC %	M1383fs	1	182	149	0.00671141	0.00549451
APC %	R1450*	4	182	149	0.0268456	0.021978
APC %	K1308*	1	182	149	0.00671141	0.00549451
APC %	Q1193*	1	182	149	0.00671141	0.00549451
APC %	T1493fs	5	182	149	0.033557	0.0274725
APC %	K993*	3	182	149	0.0201342	0.0164835
APC %	Q1406*	2	182	149	0.0134228	0.010989
APC %	Y1162*	1	182	149	0.00671141	0.00549451
APC %	c.532-1G>A	1	182	149	0.00671141	0.00549451
APC %	R1114*	5	182	149	0.033557	0.0274725
APC %	E1573*	1	182	149	0.00671141	0.00549451
APC %	H1375fs	1	182	149	0.00671141	0.00549451
APC %	F1491fs	1	182	149	0.00671141	0.00549451
APC %	E1374*	1	182	149	0.00671141	0.00549451
APC %	S117*	1	182	149	0.00671141	0.00549451
APC %	E1536*	1	182	149	0.00671141	0.00549451
APC %	K523*	1	182	149	0.00671141	0.00549451
APC %	R302*	1	182	149	0.00671141	0.00549451
APC %	Q1291*	1	182	149	0.00671141	0.00549451
APC %	L665*	1	182	149	0.00671141	0.00549451
APC %	E1306*	2	182	149	0.0134228	0.010989
APC %	H768fs	2	182	149	0.0134228	0.010989
APC %	D1562fs	1	182	149	0.00671141	0.00549451
APC %	R283*	5	182	149	0.033557	0.0274725
APC %	Y622*	1	182	149	0.00671141	0.00549451
APC %	K1363*	1	182	149	0.00671141	0.00549451
APC %	K1182*	1	182	149	0.00671141	0.00549451
APC %	L1488fs	3	182	149	0.0201342	0.0164835
APC %	S1415fs	2	182	149	0.0134228	0.010989
APC %	W553*	1	182	149	0.00671141	0.00549451
APC %	E918*	1	182	149	0.00671141	0.00549451
APC %	E1451fs	1	182	149	0.00671141	0.00549451
APC %	E984*	1	182	149	0.00671141	0.00549451
APC %	S1510fs	1	182	149	0.00671141	0.00549451
APC %	S1392*	1	182	149	0.00671141	0.00549451
APC %	S1400fs	1	182	149	0.00671141	0.00549451
APC %	E1464fs	1	182	149	0.00671141	0.00549451
APC %	E902*	1	182	149	0.00671141	0.00549451
APC %	P1442fs	1	182	149	0.00671141	0.00549451
APC %	E868*	1	182	149	0.00671141	0.00549451
APC %	V1414fs	3	182	149	0.0201342	0.0164835
APC %	R554*	2	182	149	0.0134228	0.010989
APC %	N869fs	1	182	149	0.00671141	0.00549451
APC %	L1489fs	1	182	149	0.00671141	0.00549451
APC %	K736fs	1	182	149	0.00671141	0.00549451
APC %	S1465fs	3	182	149	0.0201342	0.0164835
APC %	K311fs	1	182	149	0.00671141	0.00549451
APC %	H1490fs	1	182	149	0.00671141	0.00549451
APC %	E1353*	4	182	149	0.0268456	0.021978
APC %	S1503fs	1	182	149	0.00671141	0.00549451
APC %	Y935fs	1	182	149	0.00671141	0.00549451
APC %	E1379*	1	182	149	0.00671141	0.00549451
APC %	Q1294*	3	182	149	0.0201342	0.0164835
APC %	C417fs	1	182	149	0.00671141	0.00549451
APC %	E771fs	1	182	149	0.00671141	0.00549451
APC %	L508fs	1	182	149	0.00671141	0.00549451
APC %	T619fs	1	182	149	0.00671141	0.00549451
APC %	P1373fs	1	182	149	0.00671141	0.00549451
APC %	S1400*	2	182	149	0.0134228	0.010989
APC %	I1307fs	1	182	149	0.00671141	0.00549451
APC %	E1397*	2	182	149	0.0134228	0.010989
APC %	D802fs	1	182	149	0.00671141	0.00549451
APC %	T1438fs	1	182	149	0.00671141	0.00549451
APC %	D849fs	1	182	149	0.00671141	0.00549451
APC %	Q789*	1	182	149	0.00671141	0.00549451
APC %	E1353fs	1	182	149	0.00671141	0.00549451
APC %	Q1406fs	1	182	149	0.00671141	0.00549451
APC %	K993fs	1	182	149	0.00671141	0.00549451
APC %	S1495fs	2	182	149	0.0134228	0.010989
APC %	Q767*	2	182	149	0.0134228	0.010989
APC %	I1311fs	1	182	149	0.00671141	0.00549451
APC %	K1165fs	1	182	149	0.00671141	0.00549451
APC %	S1344*	1	182	149	0.00671141	0.00549451
APC %	S823*	1	182	149	0.00671141	0.00549451
APC %	M1431fs	1	182	149	0.00671141	0.00549451
APC %	E468*	1	182	149	0.00671141	0.00549451
APC %	P1439fs	2	182	149	0.0134228	0.010989
APC %	S1355fs	2	182	149	0.0134228	0.010989
APC %	K875_R876delinsN*	1	182	149	0.00671141	0.00549451
APC %	L1302fs	1	182	149	0.00671141	0.00549451
APC %	Q1062fs	1	182	149	0.00671141	0.00549451
APC %	R499*	1	182	149	0.00671141	0.00549451
APC %	R232*	2	182	149	0.0134228	0.010989
APC %	E1151*	1	182	149	0.00671141	0.00549451
APC %	S874*	1	182	149	0.00671141	0.00549451
APC %	E1451*	2	182	149	0.0134228	0.010989
APC %	S1501fs	1	182	149	0.00671141	0.00549451
APC %	P1221fs	1	182	149	0.00671141	0.00549451
APC %	Q1328fs	1	182	149	0.00671141	0.00549451
APC %	Y1166*	1	182	149	0.00671141	0.00549451
APC %	G1412fs	1	182	149	0.00671141	0.00549451
APC %	C947fs	1	182	149	0.00671141	0.00549451
APC %	E1286*	1	182	149	0.00671141	0.00549451
APC %	D170fs	1	182	149	0.00671141	0.00549451
APC %	c.532-1G>T	1	182	149	0.00671141	0.00549451
APC %	E1295fs	1	182	149	0.00671141	0.00549451
APC %	Q541*	1	182	149	0.00671141	0.00549451
APC %	I1269fs	1	182	149	0.00671141	0.00549451
APC %	R244fs	1	182	149	0.00671141	0.00549451
APC %	T1301fs	1	182	149	0.00671141	0.00549451
APC %	K1310fs	1	182	149	0.00671141	0.00549451
APC %	R1314fs	1	182	149	0.00671141	0.00549451
ARID1A	Q1519fs	1	42	6	0.166667	0.0238095
ARID1A	Y809*	1	42	6	0.166667	0.0238095
ARID1A	D1850fs	1	42	6	0.166667	0.0238095
ARID1A	Q1363*	1	42	6	0.166667	0.0238095
ARID1A	K1072fs	1	42	6	0.166667	0.0238095
ARID1A	D2245fs	1	42	6	0.166667	0.0238095
BRAF	V600E	7	180	9	0.777778	0.0388889
BRAF	D594G	1	180	9	0.111111	0.00555556
BRAF	F595L	1	180	9	0.111111	0.00555556
EGFR	n/a	n/a	179	0	0% (= # of L858R/50)	5% (=0 # of L858R/300)
ERBB2	V777L	1	178	1	1	0.00561798
FBXW7	c.985+1G>C	1	177	16	0.0625	0.00564972
FBXW7	R278*	1	177	16	0.0625	0.00564972
FBXW7	R505C	2	177	16	0.125	0.0112994
FBXW7	c.1645-1G>T	1	177	16	0.0625	0.00564972
FBXW7	R465C	3	177	16	0.1875	0.0169492
FBXW7	R465H	2	177	16	0.125	0.0112994
FBXW7	R367*	1	177	16	0.0625	0.00564972
FBXW7	R658*	1	177	16	0.0625	0.00564972
FBXW7	c.985+1G>A	1	177	16	0.0625	0.00564972
FBXW7	N145fs	1	177	16	0.0625	0.00564972
FBXW7	K324*	1	177	16	0.0625	0.00564972
FBXW7	L314*	1	177	16	0.0625	0.00564972
KRAS#	G12I	1	185	104	0.00961538	0.00540541
KRAS#	G12D	29	185	104	0.278846	0.156757
KRAS#	G12V	12	185	104	0.115385	0.0648649
KRAS#	G13D	24	185	104	0.230769	0.12973
KRAS#	Q61H	5	185	104	0.0480769	0.027027
KRAS#	A146T	5	185	104	0.0480769	0.027027
KRAS#	G12A	4	185	104	0.0384615	0.0216216
KRAS#	G12C	13	185	104	0.125	0.0702703
KRAS#	G12S	6	185	104	0.0576923	0.0324324
KRAS#	G13C	1	185	104	0.00961538	0.00540541
KRAS#	Q61R	1	185	104	0.00961538	0.00540541
KRAS#	A146P	1	185	104	0.00961538	0.00540541
KRAS#	L19F	1	185	104	0.00961538	0.00540541
KRAS#	G13E	1	185	104	0.00961538	0.00540541
KRAS#	Q61_E62delinsHK	1	185	104	0.00961538	0.00540541
NRAS	Q61K	1	181	4	0.25	0.00552486
NRAS	Q61L	1	181	4	0.25	0.00552486
NRAS	G13D	2	181	4	0.5	0.0110497
PIK3CA**	E545K	13	178	32	0.40625	0.0730337
PIK3CA**	E542K	5	178	32	0.15625	0.0280899
PIK3CA**	E365K	1	178	32	0.03125	0.00561798
PIK3CA**	H1047R	4	178	32	0.125	0.0224719
PIK3CA**	Q546K	3	178	32	0.09375	0.0168539
PIK3CA**	N1044K	1	178	32	0.03125	0.00561798
PIK3CA**	V344M	1	178	32	0.03125	0.00561798
PIK3CA**	E545G	1	178	32	0.03125	0.00561798
PIK3CA**	E726K	1	178	32	0.03125	0.00561798
PIK3CA**	R115P	1	178	32	0.03125	0.00561798
PIK3CA**	H1047_H1048delinsQR	1	178	32	0.03125	0.00561798
PIK3CA**	G118D	1	178	32	0.03125	0.00561798
PIK3CA**	V105_R108del	1	178	32	0.03125	0.00561798
TP53 &	N310fs	1	178	134	0.00746269	0.00561798
TP53 &	Q104*	1	178	134	0.00746269	0.00561798
TP53 &	G245S	7	178	134	0.0522388	0.0393258
TP53 &	M40fs	1	178	134	0.00746269	0.00561798
TP53 &	C176W	1	178	134	0.00746269	0.00561798
TP53 &	S215N	1	178	134	0.00746269	0.00561798
TP53 &	H178_H179delinsLS	1	178	134	0.00746269	0.00561798
TP53 &	P278S	2	178	134	0.0149254	0.011236
TP53 &	S215R	1	178	134	0.00746269	0.00561798
TP53 &	G199V	1	178	134	0.00746269	0.00561798
TP53 &	R213*	4	178	134	0.0298507	0.0224719
TP53 &	F328fs	1	178	134	0.00746269	0.00561798
TP53 &	R175H	12	178	134	0.0895522	0.0674157
TP53 &	F113V	2	178	134	0.0149254	0.011236
TP53 &	R282W	8	178	134	0.0597015	0.0449438
TP53 &	P278L	1	178	134	0.00746269	0.00561798
TP53 &	G199*	2	178	134	0.0149254	0.011236
TP53 &	L93fs	1	178	134	0.00746269	0.00561798
TP53 &	L194R	1	178	134	0.00746269	0.00561798
TP53 &	c.376-1G>A	1	178	134	0.00746269	0.00561798
TP53 &	S90fs	2	178	134	0.0149254	0.011236
TP53 &	R306*	2	178	134	0.0149254	0.011236
TP53 &	V173L	1	178	134	0.00746269	0.00561798
TP53 &	C135Y	1	178	134	0.00746269	0.00561798
TP53 &	F134S	1	178	134	0.00746269	0.00561798
TP53 &	S241C	1	178	134	0.00746269	0.00561798
TP53 &	Y220C	2	178	134	0.0149254	0.011236
TP53 &	A138P	1	178	134	0.00746269	0.00561798
TP53 &	c.993+1G>T	1	178	134	0.00746269	0.00561798
TP53 &	R342*	4	178	134	0.0298507	0.0224719
TP53 &	R158C	1	178	134	0.00746269	0.00561798
TP53 &	C141W	1	178	134	0.00746269	0.00561798
TP53 &	P152fs	1	178	134	0.00746269	0.00561798
TP53 &	A138V	1	178	134	0.00746269	0.00561798
TP53 &	R248Q	3	178	134	0.0223881	0.0168539
TP53 &	G245C	1	178	134	0.00746269	0.00561798
TP53 &	V274L	1	178	134	0.00746269	0.00561798
TP53 &	R248W	6	178	134	0.0447761	0.0337079
TP53 &	C238F	2	178	134	0.0149254	0.011236
TP53 &	A88fs	1	178	134	0.00746269	0.00561798
TP53 &	F270L	1	178	134	0.00746269	0.00561798
TP53 &	A161T	1	178	134	0.00746269	0.00561798
TP53 &	R273H	5	178	134	0.0373134	0.0280899
TP53 &	R273C	3	178	134	0.0223881	0.0168539
TP53 &	S166*	1	178	134	0.00746269	0.00561798
TP53 &	R65fs	1	178	134	0.00746269	0.00561798
TP53 &	M237I	2	178	134	0.0149254	0.011236
TP53 &	Q165*	1	178	134	0.00746269	0.00561798
TP53 &	L194H	1	178	134	0.00746269	0.00561798
TP53 &	c.375+1G>A	1	178	134	0.00746269	0.00561798
TP53 &	V197fs	1	178	134	0.00746269	0.00561798
TP53 &	E271*	1	178	134	0.00746269	0.00561798
TP53 &	S149fs	1	178	134	0.00746269	0.00561798
TP53 &	T256fs	1	178	134	0.00746269	0.00561798
TP53 &	R196*	1	178	134	0.00746269	0.00561798
TP53 &	M237K	1	178	134	0.00746269	0.00561798
TP53 &	c.782+1G>A	1	178	134	0.00746269	0.00561798
TP53 &	c.783-1G>A	2	178	134	0.0149254	0.011236
TP53 &	G105V	1	178	134	0.00746269	0.00561798
TP53 &	E294*	1	178	134	0.00746269	0.00561798
TP53 &	I232T	1	178	134	0.00746269	0.00561798
TP53 &	P128fs	1	178	134	0.00746269	0.00561798
TP53 &	c.993+1G>A	1	178	134	0.00746269	0.00561798
TP53 &	R273S	1	178	134	0.00746269	0.00561798
TP53 &	G244S	1	178	134	0.00746269	0.00561798
TP53 &	C275Y	1	178	134	0.00746269	0.00561798
TP53 &	R248L	1	178	134	0.00746269	0.00561798
TP53 &	H179N	1	178	134	0.00746269	0.00561798
TP53 &	Q136*	1	178	134	0.00746269	0.00561798
TP53 &	K132N	1	178	134	0.00746269	0.00561798
TP53 &	Y234D	1	178	134	0.00746269	0.00561798
TP53 &	I195T	1	178	134	0.00746269	0.00561798
TP53 &	I255N	1	178	134	0.00746269	0.00561798
TP53 &	R209fs	1	178	134	0.00746269	0.00561798
TP53 &	G262V	1	178	134	0.00746269	0.00561798
TP53 &	C242Y	1	178	134	0.00746269	0.00561798
TP53 &	V274fs	1	178	134	0.00746269	0.00561798
TP53 &	c.559+1G>T	1	178	134	0.00746269	0.00561798
TP53 &	R273_V274del	1	178	134	0.00746269	0.00561798
TP53 &	W53*	1	178	134	0.00746269	0.00561798
TP53 &	A86fs	1	178	134	0.00746269	0.00561798
TP53 &	K164E	1	178	134	0.00746269	0.00561798
TP53 &	Y163C	1	178	134	0.00746269	0.00561798
TP53 &	E204*	1	178	134	0.00746269	0.00561798
TP53 &	N239D	1	178	134	0.00746269	0.00561798
TP53 &	V157D	1	178	134	0.00746269	0.00561798
TP53 &	L257P	1	178	134	0.00746269	0.00561798
TP53 &	C176F	1	178	134	0.00746269	0.00561798
RNF43 ^	G659fs	2	183	8	0.25	0.010929
RNF43 ^	L157fs	1	183	8	0.125	0.00546448
RNF43 ^	R732fs	1	183	8	0.125	0.00546448
RNF43 ^	R330fs	1	183	8	0.125	0.00546448
RNF43 ^	c.687+1G>A	1	183	8	0.125	0.00546448
RNF43 ^	L311fs	1	183	8	0.125	0.00546448
RNF43 ^	R117fs	1	183	8	0.125	0.00546448
RNF43 ^	L172fs	1	183	8	0.125	0.00546448
RNF43 ^	R113fs	1	183	8	0.125	0.00546448
RNF43 ^	V137fs	1	183	8	0.125	0.00546448
AMER1 !	E612fs	1	17	169	0.0588235	0.00591716
AMER1 !	R353*	2	17	169	0.117647	0.0118343
AMER1 !	R358*	3	17	169	0.176471	0.0177515
AMER1 !	E558*	1	17	169	0.0588235	0.00591716
AMER1 !	G478*	1	17	169	0.0588235	0.00591716
AMER1 !	R531*	2	17	169	0.117647	0.0118343
AMER1 !	E392*	1	17	169	0.0588235	0.00591716
AMER1 !	R631*	1	17	169	0.0588235	0.00591716
AMER1 !	R626*	1	17	169	0.0588235	0.00591716
AMER1 !	Y509fs	1	17	169	0.0588235	0.00591716
AMER1 !	R641*	2	17	169	0.117647	0.0118343
AMER1 !	R586*	1	17	169	0.0588235	0.00591716
AMER1 !	N466fs	1	17	169	0.0588235	0.00591716
MUTYH	c.380-1G>C	1	7	179	0.142857	0.00558659
MUTYH	G393D	2	7	179	0.285714	0.0111732
MUTYH	c.389-1G>C	1	7	179	0.142857	0.00558659
MUTYH	G396D	3	7	179	0.428571	0.0167598
ERBB3	V104L	3	5	180	0.6	0.0166667
ERBB4	A232V	2	5	180	0.4	0.0111111
SMAD4 ~	R38fs	1	22	175	0.0454545	0.00571429
SMAD4 ~	Y114fs	1	22	175	0.0454545	0.00571429
SMAD4 ~	D351E	1	22	175	0.0454545	0.00571429
SMAD4 ~	L540R	1	22	175	0.0454545	0.00571429
SMAD4 ~	R97H	1	22	175	0.0454545	0.00571429
SMAD4 ~	Q410*	1	22	175	0.0454545	0.00571429
SMAD4 ~	G419R	1	22	175	0.0454545	0.00571429
SMAD4 ~	D52fs	1	22	175	0.0454545	0.00571429
SMAD4 ~	A486fs	1	22	175	0.0454545	0.00571429
SMAD4 ~	H111fs	1	22	175	0.0454545	0.00571429
SMAD4 ~	Y412*	1	22	175	0.0454545	0.00571429
SMAD4 ~	R361H	1	22	175	0.0454545	0.00571429
SMAD4 ~	S232fs	1	22	175	0.0454545	0.00571429
SMAD4 ~	D537E	1	22	175	0.0454545	0.00571429
SMAD4 ~	D332fs	1	22	175	0.0454545	0.00571429
SMAD4 ~	E33*	1	22	175	0.0454545	0.00571429
SMAD4 ~	Y301*	1	22	175	0.0454545	0.00571429
SMAD4 ~	R361S	2	22	175	0.0909091	0.0114286
SMAD4 ~	P356S	1	22	175	0.0454545	0.00571429
SMAD4 ~	R496H	1	22	175	0.0454545	0.00571429
SMAD4 ~	E321*	1	22	175	0.0454545	0.00571429
SMAD4 ~	R445*	1	22	175	0.0454545	0.00571429
SMAD4 ~	S144*	1	22	175	0.0454545	0.00571429

## Sheet: All mutations
Title: Mutational frequencies of mutated genes found in PRH CRC
Gene	Samples w/ mutation	Profiled tumors	Frequency (%)
APC	149	182	81.8681
TP53	134	178	75.2809
KRAS	104	185	56.2162
PIK3CA	32	178	17.9775
SMAD4	22	175	12.5714
AMER1	17	169	10.0592
FBXW7	16	177	9.03955
BRAF	9	180	5
RNF43	8	183	4.37158
MUTYH	7	179	3.91061
ARID1A	6	42	14.2857
GNAS	5	182	2.74725
ERBB3	5	180	2.77778
SMAD2	4	167	2.39521
PTEN	4	172	2.32558
NRAS	4	181	2.20994
BCOR	4	168	2.38095
T.M.L.	3	157	1.91083
PIK3R1	3	177	1.69492
MTOR	3	173	1.7341
MSI	3	150	2
KMT2C	3	139	2.15827
BCL9	3	182	1.64835
ATM	3	177	1.69492
WRN	2	149	1.34228
MRE11	2	168	1.19048
MAP2K1 (MEK1)	2	174	1.14943
KMT2D	2	155	1.29032
KMT2A	2	163	1.22699
HNF1A	2	180	1.11111
FLCN	2	178	1.1236
EP300	2	173	1.15607
CREBBP	2	175	1.14286
CDKN1B	2	183	1.0929
CDH1	2	180	1.11111
ARID2	2	177	1.12994
TSC1	1	173	0.578035
STK11	1	183	0.546448
SPEN	1	176	0.568182
SMARCA4	1	178	0.561798
SF3B1	1	178	0.561798
SETD2	1	174	0.574713
RAD50	1	146	0.684932
PTCH1	1	91	1.0989
PPP2R1A	1	178	0.561798
PBRM1	1	176	0.568182
PALB2	1	177	0.564972
NOTCH1	1	180	0.555556
NF1	1	66	1.51515
MLH1	1	177	0.564972
MED12	1	59	1.69492
MAP3K1	1	158	0.632911
KDM6A	1	152	0.657895
KDM5C	1	94	1.06383
FANCG	1	182	0.549451
ERBB2 (Her2/Neu)	1	178	0.561798
DNMT3A	1	122	0.819672
BRCA2	1	181	0.552486
BMPR1A	1	172	0.581395
ATRX	1	107	0.934579
ZRSR2	0	161	0
ZNF703	0	183	0
ZNF521	0	113	0
ZNF384	0	179	0
ZNF331	0	179	0
ZNF217	0	182	0
ZMYM2	0	180	0
ZBTB16	0	179	0
YWHAE	0	153	0
XPO1	0	163	0
XPC	0	177	0
XPA	0	179	0
WWTR1	0	178	0
WT1	0	172	0
WISP3	0	176	0
WIF1	0	178	0
WDCP	0	179	0
WAS	0	167	0
VTI1A	0	178	0
VHL	0	183	0
VEGFB	0	123	0
VEGFA	0	181	0
USP6	0	123	0
UBR5	0	172	0
U2AF1	0	182	0
TTL	0	179	0
TSHR	0	151	0
TSC2	0	178	0
TRRAP	0	178	0
TRIP11	0	172	0
TRIM33	0	130	0
TRIM27	0	179	0
TRIM26	0	177	0
TRAF7	0	177	0
TPR	0	171	0
TPM4	0	155	0
TPM3	0	180	0
TOP1	0	179	0
TNFRSF17	0	178	0
TNFRSF14	0	178	0
TNFAIP3	0	183	0
TMPRSS2	0	180	0
TLX3	0	178	0
TLX1	0	176	0
THRAP3	0	180	0
TGFBR2	0	182	0
TFRC	0	178	0
TFPT	0	178	0
TFG	0	173	0
TFEB	0	173	0
TFE3	0	174	0
TET2	0	175	0
TET1	0	158	0
TERT	0	40	0
TCL1A	0	174	0
TCF7L2	0	175	0
TCF3	0	127	0
TCF12	0	174	0
TCEA1	0	176	0
TBL1XR1	0	154	0
TAL2	0	178	0
TAL1	0	52	0
TAF15	0	95	0
SYK	0	176	0
SUZ12	0	126	0
SUFU	0	178	0
STIL	0	122	0
STAT5B	0	126	0
STAT4	0	140	0
STAT3	0	178	0
STAG2	0	144	0
SSX1	0	166	0
SS18L1	0	182	0
SS18	0	166	0
SRSF3	0	183	0
SRSF2	0	184	0
SRGAP3	0	175	0
SRC	0	182	0
SPOP	0	180	0
SPECC1	0	174	0
SOX2	0	184	0
SOX10	0	177	0
SOCS1	0	183	0
SNX29	0	172	0
SMO	0	178	0
SMARCE1	0	152	0
SMARCB1	0	180	0
SLC45A3	0	182	0
SLC34A2	0	171	0
SH3GL1	0	180	0
SH2B3	0	180	0
SFPQ	0	160	0
SETBP1	0	159	0
SET	0	170	0
SDHD	0	177	0
SDHC	0	171	0
SDHB	0	169	0
SDHAF2	0	176	0
SDC4	0	182	0
SBDS	0	182	0
RUNx1T1	0	177	0
RUNX1	0	82	0
RPTOR	0	174	0
RPN1	0	178	0
RPL5	0	172	0
RPL22	0	155	0
RPL10	0	182	0
ROS1	0	172	0
RNF213	0	169	0
RMI2	0	100	0
RICTOR	0	144	0
RHOH	0	184	0
RET	0	178	0
REL	0	146	0
RECQL4	0	167	0
RBM15	0	179	0
RB1	0	179	0
RARA	0	182	0
RAP1GDS1	0	174	0
RANBP17	0	146	0
RALGDS	0	147	0
RAF1	0	178	0
RAD51B	0	173	0
RAD51	0	175	0
RAD21	0	179	0
RAC1	0	143	0
RABEP1	0	161	0
PTPRC	0	103	0
PTPN11	0	178	0
PTPN11	0	1	0
PSIP1	0	177	0
PRRX1	0	179	0
PRKDC	0	155	0
PRKAR1A	0	179	0
PRF1	0	182	0
PRDM16	0	150	0
PRDM1	0	182	0
PRCC	0	180	0
PPARG	0	180	0
POU5F1	0	177	0
POU2AF1	0	180	0
POT1	0	176	0
POLE	0	172	0
PMS2	0	80	0
PMS1	0	175	0
PML	0	180	0
PLAG1	0	182	0
PIM1	0	182	0
PIK3R2	0	78	0
PIK3CG	0	176	0
PICALM	0	167	0
PHOX2B	0	158	0
PHF6	0	157	0
PER1	0	148	0
PDK1	0	180	0
PDGFRB	0	179	0
PDGFRA	0	176	0
PDGFRA	0	1	0
PDGFB	0	180	0
PDE4DIP	0	141	0
PDCD1LG2	0	177	0
PDCD1	0	176	0
PCSK7	0	33	0
PCM1	0	93	0
PBX1	0	181	0
PAX8	0	180	0
PAX7	0	174	0
PAX5	0	151	0
PAX3	0	172	0
PATZ1	0	183	0
PAK3	0	149	0
PAFAH1B2	0	180	0
P2RY8	0	184	0
OMD	0	178	0
OLIG2	0	181	0
NUTM2B	0	22	0
NUTM1	0	174	0
NUP98	0	173	0
NUP93	0	176	0
NUP214	0	173	0
NUMA1	0	179	0
NTRK3	0	169	0
NTRK2	0	173	0
NTRK1	0	171	0
NT5C2	0	155	0
NSD3	0	175	0
NSD2	0	176	0
NSD1	0	177	0
NR4A3	0	174	0
NPM1	0	166	0
NPM1	0	1	0
NOTCH2	0	43	0
NONO	0	173	0
NKX2-1	0	102	0
NIN	0	48	0
NFKBIA	0	181	0
NFKB2	0	153	0
NFIB	0	171	0
NFE2L2	0	183	0
NF2	0	173	0
NDRG1	0	173	0
NCOA4	0	178	0
NCOA2	0	180	0
NCOA1	0	177	0
NCKIPSD	0	172	0
NBN	0	179	0
NACA	0	179	0
MYH9	0	178	0
MYH11	0	168	0
MYD88	0	183	0
MYCN	0	165	0
MYCL	0	161	0
MYC	0	184	0
MYB	0	178	0
MUC1	0	62	0
MTCP1	0	175	0
MSN	0	149	0
MSI2	0	163	0
MSH6	0	178	0
MSH2	0	172	0
MPL	0	180	0
MPL	0	1	0
MNX1	0	2	0
MN1	0	155	0
MLLT6	0	89	0
MLLT3	0	169	0
MLLT11	0	184	0
MLLT10	0	132	0
MLLT1	0	77	0
MLF1	0	160	0
MKL1	0	164	0
MITF	0	175	0
MEN1	0	183	0
MEF2B	0	88	0
MECOM	0	176	0
MDS2	0	161	0
MDM4	0	179	0
MDM2	0	178	0
MCL1	0	184	0
MAX	0	180	0
MAP2K4	0	147	0
MAP2K2 (MEK2)	0	181	0
MAML2	0	179	0
MALT1	0	8	0
MAFB	0	179	0
MAF	0	180	0
LYL1	0	136	0
LRP1B	0	170	0
LRIG3	0	179	0
LPP	0	181	0
LMO2	0	160	0
LMO1	0	180	0
LIFR	0	148	0
LHFPL6	0	182	0
LGR5	0	173	0
LCP1	0	181	0
LCK	0	178	0
LASP1	0	173	0
KTN1	0	173	0
KNL1	0	92	0
KLK2	0	181	0
KLHL6	0	179	0
KLF4	0	184	0
KIF5B	0	176	0
KIAA1549	0	110	0
KEAP1	0	183	0
KDSR	0	168	0
KDR	0	175	0
KDM5A	0	179	0
KCNJ5	0	178	0
KAT6B	0	177	0
KAT6A	0	179	0
JUN	0	184	0
JAZF1	0	182	0
JAK3	0	172	0
JAK2	0	177	0
JAK1	0	175	0
ITK	0	173	0
IRS2	0	182	0
IRF4	0	176	0
INHBA	0	183	0
IL7R	0	175	0
IL6ST	0	163	0
IL21R	0	176	0
IL2	0	171	0
IKZF1	0	178	0
IKBKE	0	176	0
IGF1R	0	173	0
IDH2	0	178	0
IDH1	0	183	0
HSP90AB1	0	182	0
HSP90AA1	0	178	0
HRAS	0	184	0
HOXD13	0	183	0
HOXD11	0	85	0
HOXC13	0	177	0
HOXC11	0	178	0
HOXA9	0	184	0
HOXA13	0	161	0
HOXA11	0	180	0
HOOK3	0	157	0
HNRNPA2B1	0	184	0
HNF1A	0	1	0
HMGN2P46	0	47	0
HMGA2	0	166	0
HMGA1	0	183	0
HLF	0	181	0
HIST1H4I	0	184	0
HIST1H3B	0	184	0
HIP1	0	162	0
HGF	0	159	0
HEY1	0	184	0
HERPUD1	0	182	0
H3F3B	0	184	0
H3F3A	0	178	0
GSK3B	0	175	0
GRIN2A	0	175	0
GPHN	0	158	0
GPC3	0	171	0
GOPC	0	155	0
GOLGA5	0	177	0
GNAS	0	1	0
GNAQ	0	179	0
GNAQ	0	1	0
GNA13	0	179	0
GNA11	0	181	0
GNA11	0	1	0
GMPS	0	177	0
GID4	0	173	0
GATA3	0	181	0
GATA2	0	177	0
GATA1	0	178	0
GAS7	0	173	0
FUS	0	173	0
FUBP1	0	163	0
FSTL3	0	57	0
FOXP1	0	175	0
FOXO4	0	176	0
FOXO3	0	182	0
FOXO1	0	176	0
FOXL2	0	175	0
FOXA1	0	183	0
FNBP1	0	144	0
FLT4	0	160	0
FLT3	0	92	0
FLT1	0	179	0
FLI1	0	159	0
FIP1L1	0	176	0
FHIT	0	171	0
FH	0	177	0
FGFR4	0	170	0
FGFR3	0	172	0
FGFR2	0	175	0
FGFR1OP	0	148	0
FGFR1	0	174	0
FGF6	0	181	0
FGF4	0	171	0
FGF3	0	163	0
FGF23	0	182	0
FGF19	0	174	0
FGF14	0	178	0
FGF10	0	176	0
FEV	0	82	0
FCRL4	0	175	0
FBXO11	0	172	0
FAS	0	175	0
FANCL	0	176	0
FANCF	0	184	0
FANCE	0	43	0
FANCD2	0	173	0
FANCC	0	171	0
FANCA	0	169	0
FAM46C	0	182	0
EZR	0	182	0
EZH2	0	175	0
EXT2	0	177	0
EXT1	0	179	0
EWSR1	0	125	0
ETV6	0	184	0
ETV5	0	175	0
ETV4	0	153	0
ETV1	0	159	0
ESR1	0	175	0
ERG	0	173	0
ERCC5	0	182	0
ERCC4	0	179	0
ERCC3	0	172	0
ERCC2	0	174	0
ERCC1	0	179	0
ERC1	0	179	0
ERBB4	0	172	0
EPS15	0	82	0
EPHB1	0	176	0
EPHA5	0	172	0
EPHA3	0	174	0
EMSY	0	173	0
EML4	0	138	0
ELN	0	117	0
ELL	0	40	0
ELK4	0	177	0
ELF4	0	170	0
EIF4A2	0	174	0
EGFR	0	179	0
ECT2L	0	174	0
EBF1	0	136	0
DOT1L	0	112	0
DNM2	0	182	0
DICER1	0	178	0
DEK	0	175	0
DDX6	0	176	0
DDX5	0	183	0
DDX10	0	175	0
DDR2	0	176	0
DDIT3	0	182	0
DDB2	0	178	0
DAXX	0	175	0
CYP2D6	0	161	0
CYLD	0	175	0
CTNNB1	0	182	0
CTNNA1	0	177	0
CTLA4	0	178	0
CTCF	0	177	0
CSF3R	0	168	0
CSF1R	0	179	0
CRTC3	0	171	0
CRTC1	0	175	0
CRLF2	0	174	0
CRKL	0	180	0
CREB3L2	0	169	0
CREB3L1	0	178	0
CREB1	0	179	0
COX6C	0	183	0
COPB1	0	132	0
COL1A1	0	67	0
CNTRL	0	168	0
CNOT3	0	180	0
CNBP	0	182	0
cMET	0	181	0
CLTCL1	0	169	0
CLTC	0	181	0
CLP1	0	181	0
CIITA	0	175	0
CIC	0	174	0
CHN1	0	159	0
CHIC2	0	164	0
CHEK2	0	156	0
CHEK1	0	175	0
CHCHD7	0	181	0
CEBPA	0	119	0
CDX2	0	184	0
CDKN2C	0	183	0
CDKN2B	0	184	0
CDKN2A	0	176	0
CDK8	0	180	0
CDK6	0	170	0
CDK4	0	183	0
CDK12	0	179	0
CDH11	0	175	0
CDC73	0	173	0
CD79B	0	176	0
CD79A	0	36	0
CD74	0	164	0
CD274	0	160	0
CCNE1	0	141	0
CCND3	0	183	0
CCND2	0	184	0
CCND1	0	182	0
CCNB1IP1	0	178	0
CCDC6	0	160	0
CBLC	0	182	0
CBLB	0	166	0
CBL	0	170	0
CBFB	0	179	0
CBFA2T3	0	137	0
CASP8	0	160	0
CARS	0	176	0
CARD11	0	177	0
CANT1	0	184	0
CAMTA1	0	171	0
CALR	0	180	0
CACNA1D	0	93	0
C15orf65	0	178	0
c-KIT	0	175	0
BUB1B	0	152	0
BTK	0	149	0
BTG1	0	184	0
BRIP1	0	170	0
BRD4	0	87	0
BRD3	0	159	0
BRCA1	0	174	0
BLM	0	173	0
BIRC3	0	56	0
BCR	0	116	0
BCORL1	0	175	0
BCL7A	0	175	0
BCL6	0	175	0
BCL3	0	122	0
BCL2L2	0	183	0
BCL2L11	0	181	0
BCL2	0	178	0
BCL11B	0	165	0
BCL11A	0	148	0
BCL10	0	159	0
BARD1	0	175	0
BAP1	0	172	0
AXL	0	62	0
AXIN1	0	161	0
AURKB	0	162	0
AURKA	0	179	0
ATR	0	177	0
ATP2B3	0	142	0
ATP1A1	0	180	0
ATIC	0	158	0
ATF1	0	176	0
ASXL1	0	106	0
ASPSCR1	0	65	0
ARNT	0	135	0
ARHGEF12	0	163	0
ARHGAP26	0	179	0
ARFRP1	0	184	0
ARAF	0	172	0
Androgen Receptor	0	172	0
ALK	0	175	0
ALK	0	1	0
ALDH2	0	177	0
AKT3	0	172	0
AKT2	0	176	0
AKT1	0	179	0
AKAP9	0	138	0
AFF4	0	136	0
AFF3	0	127	0
AFF1	0	170	0
AFDN	0	175	0
ADGRA2	0	61	0
ACSL6	0	171	0
ACSL3	0	177	0
ACKR3	0	182	0
ABL2	0	178	0
ABL1	0	181	0
ABI1	0	172	0
2020-09-09	0	177	0
2020-09-06	0	173	0
2020-09-05	0	171	0

## Sheet: CNA
Title: Gene amplifications observed for CRC tumors from PRH
Biomarker	Samples w/ CAN	Samples profiled	Frequency (%)
CDX2	37	184	20.11
CDKN1B	12	183	6.56
HNRNPA2B1	10	184	5.43
ZNF703	6	183	3.28
SS18L1	6	182	3.3
FLT3	5	181	2.76
MNX1	5	179	2.79
ARFRP1	4	184	2.17
CCND2	4	184	2.17
RARA	4	182	2.2
FLT1	4	179	2.23
Her2/Neu	4	177	2.26
FGF3	4	166	2.41
MCL1	3	184	1.63
MYC	3	184	1.63
KRAS	3	181	1.66
CYLD	3	176	1.7
TCF3	3	169	1.78
CBFA2T3	3	168	1.79
SMARCE1	3	166	1.81
FGF23	2	182	1.1
FGF6	2	181	1.1
ERC1	2	178	1.12
RB1	2	178	1.12
NSD3	2	176	1.14
PDCD1	2	176	1.14
CANT1	1	184	0.54
CCND3	1	183	0.55
LYL1	1	183	0.55
CCND1	1	182	0.55
HSP90AB1	1	182	0.55
SDC4	1	182	0.55
ZNF217	1	182	0.55
BRCA2	1	181	0.55
LCP1	1	181	0.55
ZMYM2	1	181	0.55
CD79A	1	180	0.56
NCOA2	1	180	0.56
PDGFB	1	180	0.56
SH3GL1	1	180	0.56
EXT1	1	179	0.56
KDM5A	1	179	0.56
MLLT6	1	179	0.56
EGFR	1	178	0.56
TNFRSF14	1	178	0.56
BCL3	1	177	0.56
CIC	1	177	0.56
RUNx1T1	1	177	0.56
SOX10	1	177	0.56
AKT2	1	176	0.57
FOXO1	1	176	0.57
TLX1	1	176	0.57
ASPSCR1	1	174	0.57
ECT2L	1	174	0.57
FGF19	1	174	0.57
TFEB	1	173	0.58
FGF4	1	171	0.58
SMAD2	1	168	0.6
MEF2B	1	166	0.6
FLT4	1	165	0.61
ADGRA2	1	162	0.62
SETBP1	1	161	0.62
PRDM16	1	157	0.64
ETV6	0	184	0
H3F3B	0	184	0
SRSF2	0	184	0
CDK4	0	183	0
DDX5	0	183	0
FOXA1	0	183	0
GNAS	0	183	0
HMGA1	0	183	0
KEAP1	0	183	0
MEN1	0	183	0
MYD88	0	183	0
NFE2L2	0	183	0
RNF43	0	183	0
SRSF3	0	183	0
TNFAIP3	0	183	0
VEGFB	0	183	0
ASXL1	0	182	0
AXIN1	0	182	0
CNBP	0	182	0
ERCC5	0	182	0
EZR	0	182	0
FANCG	0	182	0
HERPUD1	0	182	0
JAZF1	0	182	0
LHFPL6	0	182	0
NFKBIA	0	182	0
PIM1	0	182	0
PRDM1	0	182	0
SBDS	0	182	0
TGFBR2	0	182	0
TPM4	0	182	0
U2AF1	0	182	0
BCL2L11	0	181	0
BCL9	0	181	0
CDK8	0	181	0
CLP1	0	181	0
CLTC	0	181	0
CTNNB1	0	181	0
GATA3	0	181	0
LPP	0	181	0
MAP2K2 (MEK2)	0	181	0
PBX1	0	181	0
STK11	0	181	0
VEGFA	0	181	0
ATP1A1	0	180	0
AURKB	0	180	0
BCL10	0	180	0
CD74	0	180	0
cMET	0	180	0
CRKL	0	180	0
MAF	0	180	0
PIK3R1	0	180	0
PIK3R2	0	180	0
PML	0	180	0
POU2AF1	0	180	0
PPARG	0	180	0
PRCC	0	180	0
PRKAR1A	0	180	0
RAC1	0	180	0
SH2B3	0	180	0
TOP1	0	180	0
TPM3	0	180	0
ATIC	0	179	0
AURKA	0	179	0
BIRC3	0	179	0
CALR	0	179	0
CBFB	0	179	0
CREB1	0	179	0
ELK4	0	179	0
ERBB3	0	179	0
ERCC4	0	179	0
GNA13	0	179	0
GNAQ	0	179	0
KLHL6	0	179	0
LRIG3	0	179	0
MAML2	0	179	0
MDM2	0	179	0
MDM4	0	179	0
NACA	0	179	0
PDGFRB	0	179	0
PDK1	0	179	0
PRRX1	0	179	0
RBM15	0	179	0
SMARCB1	0	179	0
TRAF7	0	179	0
TRIM27	0	179	0
TTL	0	179	0
WDCP	0	179	0
XPA	0	179	0
ZNF331	0	179	0
ZNF384	0	179	0
ABL2	0	178	0
ARHGAP26	0	178	0
ARID2	0	178	0
AXL	0	178	0
BCL11A	0	178	0
CCDC6	0	178	0
CCNB1IP1	0	178	0
CREB3L1	0	178	0
CREB3L2	0	178	0
CSF1R	0	178	0
CTLA4	0	178	0
DICER1	0	178	0
FANCE	0	178	0
FGF14	0	178	0
FLCN	0	178	0
GOLGA5	0	178	0
H3F3A	0	178	0
HSP90AA1	0	178	0
IDH1	0	178	0
IDH2	0	178	0
IKZF1	0	178	0
KIF5B	0	178	0
LCK	0	178	0
MSH6	0	178	0
MYB	0	178	0
RAF1	0	178	0
RPN1	0	178	0
2021-09-09	0	178	0
STAT3	0	178	0
STIL	0	178	0
SUFU	0	178	0
TFRC	0	178	0
TNFRSF17	0	178	0
TRRAP	0	178	0
VTI1A	0	178	0
WIF1	0	178	0
WWTR1	0	178	0
ACSL3	0	177	0
ALDH2	0	177	0
ARID1A	0	177	0
ATF1	0	177	0
ATR	0	177	0
CARD11	0	177	0
CCNE1	0	177	0
CDK6	0	177	0
CTCF	0	177	0
CTNNA1	0	177	0
DAXX	0	177	0
DEK	0	177	0
EXT2	0	177	0
FGFR1OP	0	177	0
FH	0	177	0
FIP1L1	0	177	0
GMPS	0	177	0
MYH9	0	177	0
NCOA1	0	177	0
NCOA4	0	177	0
NSD1	0	177	0
PALB2	0	177	0
PDCD1LG2	0	177	0
POT1	0	177	0
PSIP1	0	177	0
PTCH1	0	177	0
PTPN11	0	177	0
RET	0	177	0
SDHD	0	177	0
SF3B1	0	177	0
SMO	0	177	0
TRIM26	0	177	0
TSC2	0	177	0
XPC	0	177	0
ATM	0	176	0
CARS	0	176	0
CDKN2A	0	176	0
DDR2	0	176	0
DDX6	0	176	0
EPHB1	0	176	0
EWSR1	0	176	0
EZH2	0	176	0
FANCL	0	176	0
FBXW7	0	176	0
FGF10	0	176	0
FOXP1	0	176	0
IL21R	0	176	0
IL7R	0	176	0
IRF4	0	176	0
JAK1	0	176	0
MLH1	0	176	0
NFKB2	0	176	0
NOTCH2	0	176	0
NSD2	0	176	0
NUP93	0	176	0
PBRM1	0	176	0
PDGFRA	0	176	0
PIK3CA	0	176	0
SDHAF2	0	176	0
SPEN	0	176	0
SRGAP3	0	176	0
SYK	0	176	0
TCF7L2	0	176	0
TET2	0	176	0
WISP3	0	176	0
AFDN	0	175	0
ALK	0	175	0
BARD1	0	175	0
BCL6	0	175	0
BCL7A	0	175	0
BLM	0	175	0
CACNA1D	0	175	0
CD274	0	175	0
CDC73	0	175	0
CDH11	0	175	0
CHEK1	0	175	0
CIITA	0	175	0
CREBBP	0	175	0
CRTC1	0	175	0
DDX10	0	175	0
ESR1	0	175	0
ETV5	0	175	0
FANCC	0	175	0
FAS	0	175	0
FGFR2	0	175	0
FLI1	0	175	0
GRIN2A	0	175	0
GSK3B	0	175	0
HIP1	0	175	0
KIAA1549	0	175	0
MITF	0	175	0
MLLT1	0	175	0
NFIB	0	175	0
PCSK7	0	175	0
RAD51	0	175	0
RAP1GDS1	0	175	0
RMI2	0	175	0
APC	0	174	0
BRCA1	0	174	0
c-KIT	0	174	0
DOT1L	0	174	0
EBF1	0	174	0
EP300	0	174	0
EPHA3	0	174	0
ERCC2	0	174	0
ERG	0	174	0
FCRL4	0	174	0
FGFR1	0	174	0
GAS7	0	174	0
KDR	0	174	0
LGR5	0	174	0
MAP2K1 (MEK1)	0	174	0
MLLT3	0	174	0
MSH2	0	174	0
NIN	0	174	0
NR4A3	0	174	0
NUTM1	0	174	0
PAX7	0	174	0
RPTOR	0	174	0
SET	0	174	0
SMAD4	0	174	0
SNX29	0	174	0
TCF12	0	174	0
TFG	0	174	0
CNTRL	0	173	0
FANCD2	0	173	0
FBXO11	0	173	0
GID4	0	173	0
IGF1R	0	173	0
ITK	0	173	0
KTN1	0	173	0
NF2	0	173	0
NTRK2	0	173	0
NUP214	0	173	0
NUP98	0	173	0
RAD51B	0	173	0
REL	0	173	0
ROS1	0	173	0
RPL5	0	173	0
SETD2	0	173	0
SPECC1	0	173	0
TAF15	0	173	0
TSC1	0	173	0
XPO1	0	173	0
AFF1	0	172	0
AKT3	0	172	0
BAP1	0	172	0
BMPR1A	0	172	0
BRAF	0	172	0
CAMTA1	0	172	0
CRTC3	0	172	0
EMSY	0	172	0
EPHA5	0	172	0
ERBB4	0	172	0
ERCC3	0	172	0
FGFR3	0	172	0
FHIT	0	172	0
IL2	0	172	0
JAK3	0	172	0
MTOR	0	172	0
PAX3	0	172	0
POLE	0	172	0
PTEN	0	172	0
RANBP17	0	172	0
RUNX1	0	172	0
TRIP11	0	172	0
WT1	0	172	0
ACSL6	0	171	0
AFF3	0	171	0
BUB1B	0	171	0
FUS	0	171	0
NCKIPSD	0	171	0
NF1	0	171	0
NTRK1	0	171	0
SDHC	0	171	0
SLC34A2	0	171	0
SS18	0	171	0
TPR	0	171	0
BRIP1	0	170	0
CBL	0	170	0
FANCA	0	170	0
FGFR4	0	170	0
FNBP1	0	170	0
HMGA2	0	170	0
LRP1B	0	170	0
MYH11	0	170	0
NPM1	0	170	0
NTRK3	0	170	0
SDHB	0	170	0
CLTCL1	0	169	0
MRE11	0	169	0
PICALM	0	169	0
PMS2	0	169	0
TET1	0	169	0
CHIC2	0	168	0
ETV1	0	168	0
MLF1	0	168	0
PCM1	0	168	0
RABEP1	0	168	0
CBLB	0	167	0
CHEK2	0	167	0
CSF3R	0	167	0
MDS2	0	167	0
PTPRC	0	167	0
ARHGEF12	0	166	0
HGF	0	166	0
ELL	0	165	0
FUBP1	0	165	0
MYCN	0	165	0
YWHAE	0	165	0
CHN1	0	164	0
HOOK3	0	164	0
KMT2A	0	164	0
MSI2	0	164	0
NT5C2	0	164	0
TSHR	0	164	0
GOPC	0	163	0
IL6ST	0	163	0
ARNT	0	162	0
CASP8	0	162	0
STAT4	0	162	0
CYP2D6	0	161	0
RALGDS	0	161	0
RPL22	0	161	0
GPHN	0	160	0
RAD50	0	160	0
MAP3K1	0	159	0
KMT2D	0	157	0
USP6	0	157	0
COPB1	0	156	0
PAX5	0	156	0
PER1	0	156	0
AFF4	0	155	0
WRN	0	155	0
EML4	0	154	0
LIFR	0	153	0
JAK2	0	152	0
RICTOR	0	152	0
MAP2K4	0	151	0
TP53	0	151	0
TRIM33	0	151	0
EPS15	0	149	0
KMT2C	0	148	0
MLLT10	0	147	0
AKAP9	0	146	0
STAT5B	0	146	0
SUZ12	0	144	0
ZNF521	0	136	0
KNL1	0	135	0
MALT1	0	132	0
BCR	0	129	0
